# Supplementary material for: Composite lymphoma composed of follicular lymphoma and nodal T-follicular helper cell lymphoma: report of 3 cases highlighting histopathologic zonation of each neoplastic component
Source: Am J Clin Pathol. 2026 Mar 5;165(3):aqag012. doi: 10.1093/ajcp/aqag012 (PMC13016991; doi:10.1093/ajcp/aqag012)
Supplement: aqag012_Supplementary_Data [file aqag012_supplementary_data.zip]

Archive with 2 entries (2 files):
- ajcp-2025-11-0586-File009.doc
- ajcp-2025-11-0586-File010.doc
